# Supplementary material for: Population Health at the Academic Health Center: An Interactive, Multipart, Case-Based Session for Executives, Faculty, and Administrators
Source: MedEdPORTAL. 2022 Jan 7;18:11204. doi: 10.15766/mep_2374-8265.11204 (PMC8738160; doi:10.15766/mep_2374-8265.11204)
Supplement: Supplementary file 1 — Call for Abstracts.docxReviewer Rubric.docxCase Stem and Small-Group Prompts.docxSession Evaluation.docxIntroduction to Population Health.pptxFacilitator Guide.docx [file mep_2374-8265.11204-s001.zip]

Archive with 7 entries (7 files):
- A. Call for Abstracts.docx
- B. Reviewer Rubric.docx
- D. Session Evaluation.docx
- E. Introduction to Population Health.pptx
- F. Facilitator Guide.docx
- C. Case Stem and Small-Group Prompts.docx
- Educational_Summary_Report_11204.pdf
